# Supplementary material for: Defying Dissolution: Discovery of Deep-Sea Scleractinian Coral Reefs in the North Pacific
Source: Sci Rep. 2017 Jul 14;7:5436. doi: 10.1038/s41598-017-05492-w (PMC5511196; doi:10.1038/s41598-017-05492-w)
Supplement: Supplementary file 1 — Supplemental Table 1. [file 41598_2017_5492_MOESM1_ESM.xls]

## Sheet: Sheet1
Supplemental Table 1. Correlation matrix of transformed and normalized variables. For variable pairs with a >0.90 correlation one of the pair were removed before PCA.
	Graphable Longitude	Average of Depth (m)	Average Oxygen (μM)	Average Temperature (°C)	Average Conductivity (siemens/m)	Mean Direction	# images with Trawl Marks	Transect Length	Average of MB Roughness	Average of MB Slope (%)	Backscatter	Min POC	Mean POC	Max POC	Max Chl from Modis	Mean Chl from Modis	Min Chl from Modis	Mean Chl from Nesdis	Min Chl from Nesdis	Max Chl from Nesdis	Mean v at 0m	Max v at 0m	Min v at 0m	Min u at 0m	Max u at 0m	Mean u at 0m	Sound Velocity (m/s)	Fluorescence (mg/m3)	NO3- (μmol/L)	HPO4= (μmol/L)	HSIO3- (μmol/L)	NH4+ (μmol/L)	NO2- (μmol/L)	NO3-+NO2- (μM)	TA (umol/kg)	DIC (umol/kg)	pH	pCO2	Ωcal	Ωarag	In-situ Density
Graphable Longitude
Average of Depth (m)	0.22529
Average Oxygen (μM)	0.170225	-0.774461
Average Temperature (°C)	-0.0819581	-0.942722	0.884402
Average Conductivity (siemens/m)	-0.085093	-0.951067	0.830587	0.987911
Mean Direction	0.0672614	-0.0530054	0.044896	0.0362597	0.0316216
# images with Trawl Marks	0.504916	0.126105	0.0510599	-0.137106	-0.165848	0.00662756
Transect Length	0.242424	0.0784275	-0.0155919	-0.0565304	-0.0617049	0.0156357	0.0994733
Average of MB Roughness	-0.112182	0.00713388	0.0499774	-0.00685718	-0.00441122	0.160305	-0.164931	-0.101978
Average of MB Slope (%)	-0.246005	-0.0106298	0.00266034	-0.0213642	-0.0220632	0.146872	-0.187062	-0.147816	0.925272
Backscatter	-0.144832	-0.0590929	-0.035999	0.0509585	0.0599141	0.0518732	-0.149398	-0.0136217	-0.150537	-0.113809
Min POC	0.451639	0.187991	-0.0455697	-0.173108	-0.197665	-0.040053	0.470027	0.172907	-0.595289	-0.546418	0.0255372
Mean POC	0.772329	0.19006	0.0816476	-0.100396	-0.119431	0.0784598	0.477211	0.253988	-0.450116	-0.467239	0.0733712	0.736356
Max POC	0.901938	0.20845	0.11897	-0.102177	-0.115247	0.0504171	0.544396	0.245432	-0.37221	-0.420959	-0.0492885	0.739502	0.926549
Max Chl from Modis	0.507183	0.226314	-0.0420199	-0.175574	-0.191534	0.0280226	0.41572	0.225775	-0.238744	-0.302247	-0.076124	0.504419	0.556787	0.568741
Mean Chl from Modis	0.63309	0.164732	0.0386486	-0.104979	-0.124314	0.0571746	0.44436	0.251648	-0.483734	-0.499091	0.100593	0.793061	0.905614	0.82591	0.77779
Min Chl from Modis	-0.159977	-0.103794	-0.00865704	-0.0305438	-0.0446449	0.0761764	0.21649	0.0379388	-0.298442	-0.181053	0.0668704	0.422373	0.19249	0.0792532	0.0950619	0.285151
Mean Chl from Nesdis	0.342377	0.0715885	0.0229358	-0.0550461	-0.0709248	-0.0372902	0.287258	0.0918216	-0.574681	-0.454129	0.133475	0.910561	0.636271	0.643709	0.327751	0.676819	0.356506
Min Chl from Nesdis	-0.178075	-0.0247017	-0.0697511	-0.0441494	-0.0577714	-0.107079	0.0765188	-0.0398745	-0.421559	-0.268808	0.0665586	0.682728	0.0787067	0.122739	0.0871228	0.240597	0.414232	0.793513
Max Chl from Nesdis	0.733168	0.181918	0.0876106	-0.104435	-0.116891	0.00621372	0.480794	0.175759	-0.484111	-0.443686	-0.00984369	0.842526	0.85891	0.911292	0.473042	0.78573	0.191713	0.839115	0.409772
Mean v at 0m	-0.764218	-0.160732	-0.130573	0.0328455	0.0465345	-0.0365678	-0.356556	-0.185376	0.36445	0.31611	-0.112876	-0.579223	-0.87747	-0.847831	-0.413243	-0.747494	-0.00768392	-0.598338	-0.0261447	-0.800878
Max v at 0m	-0.432147	-0.102986	-0.0189777	0.0607565	0.0682731	-0.0301992	-0.292228	-0.0982517	0.359159	0.293418	0.0202804	-0.558644	-0.597657	-0.595147	-0.269085	-0.506579	-0.116249	-0.590523	-0.285975	-0.753318	0.552992
Min v at 0m	-0.813227	-0.138664	-0.172499	0.00812074	0.0189774	-0.109822	-0.338563	-0.221275	0.282335	0.286812	-0.131908	-0.535343	-0.896766	-0.847036	-0.422047	-0.763033	-0.00495923	-0.545334	0.0460217	-0.77598	0.944786	0.497229
Min u at 0m	-0.301795	-0.205769	0.0944265	0.179968	0.201989	0.0653743	-0.347673	-0.179388	0.380055	0.519231	-0.00649221	-0.579192	-0.448297	-0.408628	-0.44349	-0.548285	-0.234143	-0.296366	-0.184177	-0.271332	0.243351	-0.0673304	0.237971
Max u at 0m	0.969465	0.184079	0.186006	-0.0430919	-0.0419923	0.0912706	0.450172	0.235521	-0.0743959	-0.229696	-0.118522	0.336979	0.734169	0.834421	0.448542	0.5832	-0.190848	0.251627	-0.284391	0.664449	-0.730835	-0.429369	-0.807313	-0.237339
Mean u at 0m	0.853483	0.124101	0.213012	0.00386479	0.0168026	0.0923639	0.33385	0.14799	0.134545	0.00225927	-0.200563	0.102698	0.483748	0.657756	0.289761	0.302581	-0.329813	0.101065	-0.324674	0.545729	-0.526709	-0.474293	-0.603965	0.184712	0.87831
Sound Velocity (m/s)	0.443548	-0.00534048	0.146501	0.0474144	0.0635389	0.0604513	0.224476	0.0672795	0.212254	-0.014648	-0.305861	-0.0462215	0.047543	0.233668	0.161286	-0.0178214	-0.261211	-0.128753	-0.19105	0.175086	0.10107	-0.317204	-0.0376267	0.136484	0.486185	0.688163
Fluorescence (mg/m3)	-0.345023	0.00682087	-0.118688	-0.106825	-0.097315	-0.00235711	-0.00857067	-0.0873405	0.443111	0.385676	-0.381874	-0.442762	-0.672683	-0.504197	-0.182517	-0.603349	-0.0452841	-0.558891	-0.109496	-0.521409	0.789679	0.282604	0.767191	0.233593	-0.355866	-0.0911431	0.425965
NO3- (μmol/L)	0.0919107	0.937874	-0.779696	-0.898832	-0.905349	-0.0621063	0.0303644	0.0530612	-0.0514078	-0.02652	0.0047053	0.147548	0.115319	0.0998968	0.15952	0.112655	-0.0829863	0.0475594	-0.00166043	0.0725422	-0.121119	0.0583991	-0.0857507	-0.249059	0.043286	-0.0645556	-0.213969	-0.0617259
HPO4= (μmol/L)	-0.0723947	0.909727	-0.865476	-0.929591	-0.913713	-0.0696779	-0.0749762	-0.00280785	-0.00512206	0.0102133	0.0068506	0.0411069	-0.0172955	-0.0509735	0.0710028	-0.000819518	-0.0600943	-0.0160758	0.0181724	-0.017189	0.0580293	0.00757182	0.0849296	-0.0746086	-0.0918209	-0.106204	-0.11587	0.0690894	0.90651
HSIO3- (μmol/L)	0.0918512	0.953945	-0.796675	-0.917975	-0.924785	-0.0645553	0.033366	0.04932	-0.0718292	-0.0370676	0.027766	0.161427	0.148584	0.120531	0.163221	0.137795	-0.069989	0.078798	0.00588445	0.108556	-0.156201	0.00554036	-0.110599	-0.211408	0.0473373	-0.0519972	-0.224528	-0.10281	0.983751	0.93472
NH4+ (μmol/L)	-0.462768	-0.198925	-0.117841	0.11049	0.150515	-0.0245881	-0.296029	-0.146374	0.0876118	0.0740749	0.0385327	-0.293094	-0.372406	-0.42722	-0.273878	-0.333573	-0.0128857	-0.197123	0.0243317	-0.293861	0.444926	-0.105984	0.448738	0.38553	-0.388496	-0.18688	0.164867	0.270162	-0.281429	0.0262652	-0.217585
NO2- (μmol/L)	-0.200112	-0.24939	0.0712231	0.167668	0.206074	0.0135612	-0.163255	-0.0825059	0.206881	0.0961173	-0.127001	-0.275481	-0.313754	-0.264959	-0.161671	-0.294638	-0.0812209	-0.216986	-0.0328763	-0.192367	0.441804	-0.0993661	0.358205	0.374328	-0.131803	0.113794	0.519038	0.429183	-0.452331	-0.100033	-0.368363	0.699162
NO3-+NO2- (μM)	0.0862655	0.9467	-0.794098	-0.9101	-0.914675	-0.0640462	0.0218257	0.0494806	-0.0426656	-0.0209481	-0.00111557	0.136481	0.104906	0.0904814	0.154773	0.101884	-0.0917022	0.0388709	-0.00565085	0.0664208	-0.108525	0.054809	-0.0751469	-0.23416	0.0398451	-0.0589062	-0.195113	-0.0490317	0.998567	0.92145	0.988477	-0.250135	-0.411009
TA (umol/kg)	-0.02512	0.658787	-0.858905	-0.74614	-0.663214	-0.0553687	0.0273629	-0.0122735	-0.0486044	-0.03352	0.0259564	-0.0214863	-0.032586	-0.0493571	0.00542365	-0.0490346	-0.0914035	-0.0271113	-0.0322425	-0.0132999	0.024806	-0.0896117	0.0481482	0.0912359	-0.00654409	0.036042	0.0707088	0.0473792	0.589854	0.719228	0.608469	0.123489	-0.0243927	0.606662
DIC (umol/kg)	-0.0885789	0.94008	-0.89444	-0.965835	-0.943667	-0.092866	-0.039561	-0.0246677	-0.0145529	0.00355093	0.04783	-0.00421091	-0.0623801	-0.104289	0.0604499	-0.0582963	-0.104912	-0.0530703	-0.0193442	-0.0747425	0.0527265	0.0618961	0.0762792	-0.0696771	-0.0945067	-0.107155	-0.123034	0.0314727	0.910458	0.963667	0.928726	-0.0695186	-0.203258	0.924111	0.813379
pH	0.138284	-0.912903	0.894926	0.948743	0.923608	0.0968163	0.0739918	0.0339507	-0.00468995	-0.014195	-0.0480928	0.0471979	0.122202	0.165044	-0.0390639	0.104339	0.107623	0.0956935	0.0242427	0.135702	-0.115867	-0.105664	-0.135001	0.0745128	0.140455	0.144352	0.116827	-0.0841734	-0.893025	-0.953487	-0.904412	0.0459309	0.184377	-0.906044	-0.815231	-0.995214
pCO2	-0.147553	0.907877	-0.89148	-0.944837	-0.920448	-0.0971527	-0.0797139	-0.0359839	0.00412019	0.0132203	0.0496167	-0.0486314	-0.128568	-0.172949	0.0353835	-0.10841	-0.104712	-0.097447	-0.0206088	-0.142116	0.124215	0.110258	0.142355	-0.0774472	-0.149225	-0.153048	-0.119985	0.0883303	0.891239	0.951626	0.901261	-0.0441896	-0.185694	0.903871	0.810435	0.993581	-0.999756
Ωcal	0.0858707	-0.956036	0.8687	0.970442	0.957945	0.0956381	0.0447436	0.0253784	0.00245012	-0.0155712	-0.045664	0.00421592	0.0631352	0.104179	-0.0716889	0.0573091	0.107906	0.0568928	0.0210957	0.0783991	-0.0504445	-0.0842223	-0.0728834	0.0871232	0.0965032	0.115624	0.14304	-0.029427	-0.930195	-0.970227	-0.948849	0.103098	0.220043	-0.943338	-0.756848	-0.995516	0.989067	-0.987564
Ωarag	0.0825528	-0.959125	0.862003	0.970297	0.960142	0.0955575	0.044072	0.0249563	0.00268417	-0.015767	-0.0461774	-0.000127891	0.058341	0.099605	-0.0743929	0.0532134	0.107868	0.0533173	0.0199289	0.0740569	-0.0455598	-0.0835648	-0.067916	0.0904336	0.0940487	0.115173	0.147446	-0.0241635	-0.933801	-0.970537	-0.952724	0.109764	0.225419	-0.946755	-0.744747	-0.993661	0.986346	-0.984903	0.999797
In-situ Density	0.0513618	0.985608	-0.838509	-0.967983	-0.957182	-0.0819789	0.0185932	0.00066109	-0.001027	0.0197459	0.0365213	0.045369	0.0486944	0.0267291	0.119415	0.0214587	-0.142969	-0.00251057	-0.0500132	0.035833	-0.0801007	0.000771743	-0.0518158	-0.0591294	0.0340323	0.00679034	-0.10945	-0.0575896	0.925278	0.949734	0.956531	-0.147576	-0.229642	0.940231	0.741645	0.969013	-0.944055	0.93839	-0.975805	-0.976658
